# Supplementary material for: Evolutionary Adaptation of the Essential tRNA Methyltransferase TrmD to the Signaling Molecule 3′,5′-cAMP in Bacteria
Source: J Biol Chem. 2016 Nov 23;292(1):313–27. doi: 10.1074/jbc.M116.758896 (PMC5217690; doi:10.1074/jbc.M116.758896)
Supplement: Supplemental Data [file 10.1074_M116.758896_jbc.M116.758896-3.xlsx]

## Sheet: TrmD_homologs
Table 2. Exhaustive list of the homologues of the trmD genes found in complete genomes listed in Galperin et al. paper (Ref). For each gene the accession number of the corresponding proteins according to the ref_seq database, the motif involved in SAM and/or cAMP binding and the presence/absence of acetylate cyclase according to the analysis of Galperin et al. are provided. Genomes that lack gene…
N°	Phylum	Organism name	TrmD ref-seq		Motif	AC1 (a)	AC3 (a)	ACIV (a)
1	Actinobacteria	Acidothermus cellulolyticus 11B	YP_873316		VPT	-	-	-
2		Arthrobacter aurescens TC1	YP_948175		VPS	-	1	0*
3		Arthrobacter sp. FB24	YP_831959		VPS	-	1	0*
4		Bifidobacterium adolescentis ATCC 15703	YP_909069		FPN	-	-	-
5		Bifidobacterium longum NCC2705	NP_695531		FPN	-	-	-
6		Clavibacter michiganensis subsp. michiganensis NCPPB 382	YP_001222111		FPS	-	-	0*
7		Corynebacterium diphtheriae NCTC 13129	NP_939874		VPT	-	1	0*
8		Corynebacterium efficiens YS-314	NP_738566		VPT	-	1	0*
9		Corynebacterium glutamicum K051	YP_007561231		VPT	-	1	0*
10		Corynebacterium jeikeium K411	YP_250972		VPT	-	1	-
11		Corynebacterium urealyticum DSM 7109	YP_001800197	YP_001800196	GPA	-	1	-
12		Frankia alni ACN14a	YP_715943		VPT	-	2	1*
13		Frankia sp. CcI3	YP_482672		VPT	-	3	0*
14		Frankia sp. EAN1pec	YP_001505511		VPT	-	5	0*
15		Kineococcus radiotolerans SRS30216 = ATCC BAA-149	YP_001361153		VPS	-	-	0*
16		Kocuria rhizophila DC2201	YP_001854918		VPS	-	1	0*
17		Leifsonia xyli subsp. xyli str. CTCB07	YP_062398		FPS	-	-	-
18		Mycobacterium abscessus subsp. Bolletii 50594	YP_008023635		VPT	-	5	0*
19		Mycobacterium avium subsp. paratuberculosis K-10	NP_961908		VPT	-	12	0*
20		Mycobacterium bovis AF2122/97	NP_856575		VPT	-	16	0*
21		Mycobacterium gilvum PYR-GCK	YP_001135429		VPT	-	10	0*
22		Mycobacterium leprae TN	NP_302113		IPT	-	4	-
23		Mycobacterium marinum M	YP_001850106		VPT	-	31	0*
24		Mycobacterium smegmatis str. MC2 155	YP_006567140		VPT	-	8	0*
25		Mycobacterium sp. JLS	YP_001070227		VPT	-	16	0*
26		Mycobacterium sp. KMS	YP_938003		VPT	-	15	0*
27		Mycobacterium sp. MCS	YP_639133		VPT	-	13	0*
28		Mycobacterium tuberculosis H37Rv	YP_006516359		VPT	-	16	0*
29		Mycobacterium ulcerans Agy99	YP_905956		VPT	-	15	0*
30		Mycobacterium vanbaalenii PYR-1	YP_953011		VPT	-	10	0*
31		Nocardia farcinica IFM 10152	YP_120367		VPT	-	4	-
32		Nocardioides sp. JS614	YP_924445		VTT	-	2	0*
33		Propionibacterium acnes KPA171202	YP_056146		FPS	-	-	0*
34		Renibacterium salmoninarum ATCC 33209	YP_001624236		VPS	-	1	-
35		Rhodococcus jostii RHA1	YP_706469		VPT	-	7	0*
36		Rubrobacter xylanophilus DSM 9941	YP_644166		LTE	-	-	0*
37		Saccharopolyspora erythraea NRRL 2338	YP_001108148		VPT	-	2	-
38		Salinispora arenicola CNS-205	YP_001536096		VPT	-	3	-
39		Salinispora tropica CNB-440	YP_001158156		VPT	-	3	-
40		Streptomyces avermitilis MA-4680 = NBRC 14893	NP_823817		VPT	-	1	0*
41		Streptomyces coelicolor A3(2)	NP_629728		VPT	-	1	0*
42		Streptomyces griseus subsp. griseus NBRC 13350	YP_001823398		VPT	-	1	0*
43		Thermobifida fusca YX	YP_288726		LPT	-	1	-
44		Tropheryma whipplei TW08/27	NP_789243		FPS	-	-	-
45	Alphaproteobacteria	Acidiphilium cryptum JF-5	YP_001235269		ALT	-	1	-
46		Agrobacterium tumefaciens (Agrobacterium fabrum str. C58)	NP_355636		LMS	-	3	-
47		Anaplasma marginale str. St. Maries	YP_154326		YTS	-	-	-
48		Anaplasma phagocytophilum str. HZ	YP_505786		FTS	-	-	-
49		Azorhizobium caulinodans ORS 571	YP_001526870		LMS	-	1	-
50		Bartonella bacilliformis KC583	YP_988424		LLS	-	-	-
51		Bartonella henselae str. Houston-1	YP_034278		LMS	-	-	-
52		Bartonella quintana str. Toulouse	YP_032801		LMS	-	-	-
53		Bartonella tribocorum CIP 105476	YP_001610506		LMS	-	-	-
54		Beijerinckia indica subsp. indica ATCC 9039	YP_001834400		LMS	-	1	-
55		Bradyrhizobium japonicum (Bradyrhizobium diazoefficiens USDA 110)	NP_767126		LMS	-	37	-
56		Bradyrhizobium sp. BTAi1	YP_001236558		LMS	-	12	-
57		Bradyrhizobium sp. ORS278	YP_001202570		LMS	-	15	-
58		Brucella abortus bv. 1 str. 9-941	YP_222561		LMS	-	-	-
59		Brucella canis ATCC 23365	YP_001593719		LMS	-	-	-
60		Brucella melitensis bv. 1 str. 16M	NP_539067		LMS	-	-	-
61		Brucella ovis ATCC 25840	YP_001259738		LMS	-	-	-
62		Brucella suis 1330	YP_005616715		LMS	-	-	-
63		Candidatus Pelagibacter ubique HTCC1062	YP_265679		YLS	-	-	-
64		Caulobacter crescentus CB15	NP_419017		YMS	-	3	-
65		Caulobacter sp. K31	YP_001681853		YMS	-	-	-
66		Dinoroseobacter shibae DFL 12 = DSM 16493	YP_001531692		YLS	-	-	-
67		Ehrlichia canis str. Jake	YP_303560		YMS	-	-	-
68		Ehrlichia chaffeensis str. Arkansas	YP_506838		YMS	-	-	-
69		Ehrlichia ruminantium str. Welgevonden	YP_180748		YMS	-	-	-
70		Erythrobacter litoralis HTCC2594	YP_458379		AMT	-	-	-
71		Gluconacetobacter diazotrophicus PA1 5	YP_002277620		YPT	-	2	-
72		Gluconobacter oxydans 621H	YP_190641		YPT	-	1	-
73		Granulibacter bethesdensis CGDNIH1	YP_745504		CMT	-	1	-
74		Hyphomonas neptunium ATCC 15444	YP_758779		YLS	-	-	-
75		Jannaschia sp. CCS1	YP_508686		YLS	-	2	-
76		Magnetospirillum magneticum AMB-1	YP_423428		YMS	-	7	-
77		Maricaulis maris MCS10	YP_758117		YLT	-	1	-
78		Mesorhizobium loti MAFF303099	NP_105193		LMS	-	12	-
79		Mesorhizobium sp. BNC1	YP_675980		LMS	-	-	-
80		Methylobacterium chloromethanicum (Methylobacterium extorquens CM4)	YP_002419519		LMS	-	6	-
81		Methylobacterium extorquens PA1	YP_001638143		LMS	-	5	-
82		Methylobacterium populi BJ001	YP_001923350		LMS	-	8	-
83		Methylobacterium radiotolerans JCM 2831	YP_001756282		LMS	-	15	-
84		Methylobacterium sp. 4-46	YP_001771303		LMS	-	21	-
85		Methylocella silvestris BL2	YP_002363166		LLS	-	3	-
86		Neorickettsia sennetsu str. Miyayama	YP_506762		FLS	-	-	-
87		Nitrobacter hamburgensis X14	YP_578770		LMS	-	1	-
88		Nitrobacter winogradskyi Nb-255	YP_319387		LMS	-	2	-
89		Novosphingobium aromaticivorans (Novosphingobium aromaticivorans DSM12444)	YP_496685		AMT	-	1	-
90		Ochrobactrum anthropi ATCC 49188	YP_001369494		LMS	-	-	-
91		Oligotropha carboxidovorans OM4	YP_005949284		LMS	-	1	-
92		Orientia tsutsugamushi str. Boryong	YP_001248321		YMS	-	-	-
93		Orientia tsutsugamushi str. Ikeda	YP_001936771		YMS	-	-	-
94		Paracoccus denitrificans PD1222	YP_917645		YLS	-	1	-
95		Parvibaculum lavamentivorans DS-1	YP_001412698		YLS	-	-	-
96		Phenylobacterium zucineum HLK1	YP_002128955		YMS	-	1	-
97		Rhizobium etli CFN 42	YP_471433		LMS	-	22	-
98		Rhizobium leguminosarum bv. viciae 3841	YP_770116		LMS	-	29	-
99		Rhodobacter sphaeroides 2.4.1	YP_354130		YLS	-	-	-
100		Rhodopseudomonas palustris CGA009	NP_945595		VMS	-	7	-
101		Rhodospirillum centenum SW	YP_002298409		YLS	-	5	-
102		Rhodospirillum rubrum ATCC 11170	YP_426275		YLS	-	1	-
103		Rickettsia akari str. Hartford	YP_001493006		YPS	-	-	-
104		Rickettsia bellii OSU 85-389	YP_001495663		YPS	-	-	-
105		Rickettsia canadensis str. CA410	YP_005299168		YPS	-	-	-
106		Rickettsia conorii str. Malish 7	NP_359788		YPS	-	-	-
107		Rickettsia felis URRWXCal2	YP_246115		YPS	-	-	-
108		Rickettsia massiliae MTU5	YP_001498999		YPS	-	-	-
109		Rickettsia prowazekii str. Madrid E	NP_220503		YPS	-	-	-
110		Rickettsia rickettsii str. Iowa	YP_001649510		YPS	-	-	-
111		Rickettsia typhi str. Wilmington	YP_066995		YPS	-	-	-
112		Roseobacter denitrificans OCh 114	YP_681638		YMS	-	3	-
113		Ruegeria pomeroyi DSS-3	YP_168462		YLS	-	11	-
114		Silicibacter sp. TM1040 (Ruegeria sp. TM1040)	YP_614605		YLS	-	7	-
115		Sinorhizobium medicae WSM419	YP_001328760		LMS	-	25	-
116		Sinorhizobium meliloti 1021	NP_387350		LMS	-	28	-
117		Sphingomonas wittichii RW1	YP_001263156		AMT	-	2	-
118		Sphingopyxis alaskensis RB2256	YP_617758		AMT	-	1	-
119		Wolbachia endosymbiont of Culex quinquefasciatus Pel	YP_001975633		YMS	-	-	-
120		Wolbachia endosymbiont of Drosophila melanogaster	NP_966747		YMS	-	-	-
121		Wolbachia endosymbiont strain TRS of Brugia malayi	YP_198061		YMS	-	-	-
122		Xanthobacter autotrophicus Py2	YP_001417410		LMS	-	1	-
123		Zymomonas mobilis subsp. mobilis ZM4 = ATCC 31821	YP_162813		AMT	-	-	-
124		Magnetococcus marinus MC-1	YP_864437		YMS	-	13	-
125	Aquificae	Aquifex aeolicus VF5	NP_214028		ITE	-	-	-
126		Hydrogenobaculum sp. Y04AAS1	YP_002120789		KPE	-	-	-
127		Sulfurihydrogenibium sp. YO3AOP1	YP_001930318		ITE	-	-	-
128	Bacteroidetes	Bacteroides fragilis YCH46	YP_099685		FTT	-	-	-
129		Bacteroides thetaiotaomicron VPI-5482	NP_809806		FTT	-	-	-
130		Bacteroides vulgatus ATCC 8482	YP_001300555		FTS	-	-	-
131		Candidatus Amoebophilus asiaticus 5a2	YP_001957196		YMA	-	-	-
132		Candidatus Azobacteroides pseudotrichonymphae genomovar. CFP2	YP_002308714		YTS	-	-	-
133		Candidatus Sulcia muelleri GWSS	-			-	-	-
134		Cytophaga hutchinsonii ATCC 33406	YP_676752		YMT	-	-	-
135		Flavobacterium johnsoniae UW101	YP_001194531		YMS	-	-	-
136		Flavobacterium psychrophilum JIP02/86	YP_001296743		YMT	-	-	-
137		Gramella forsetii KT0803	YP_860665		YMT	-	2	-
138		Parabacteroides distasonis ATCC 8503	YP_001302618		YTS	-	-	-
139		Porphyromonas gingivalis W83	NP_906102		FTS	-	-	-
140		Salinibacter ruber DSM 13855	YP_445747		YLT	-	-	-
141	Betaproteobacteria	Acidovorax citrulli AAC00-1	YP_970244		MFS	-	3	-
142		Acidovorax sp. JS42	YP_987551		LFS	-	-	-
143		Aromatoleum aromaticum EbN1	YP_161090		YLS	-	1	-
144		Azoarcus sp. BH72	YP_934403		YLS	-	3	-
145		Bordetella avium 197N	YP_786863		LLS	-	-	-
146		Bordetella bronchiseptica RB50	NP_889722		LLS	-	-	-
147		Bordetella parapertussis 12822	NP_885064		LLS	-	-	-
148		Bordetella pertussis CS	YP_005589937		LLS	-	-	-
149		Bordetella petrii DSM 12804	YP_001630615		LMS	-	-	-
150		Burkholderia ambifaria AMMD	YP_772840		MMS	-	1	1
151		Burkholderia cenocepacia AU 1054	YP_620476		MMS	-	-	1
152		Burkholderia mallei ATCC 23344	YP_102216		MMS	-	-	-
153		Burkholderia multivorans ATCC 17616	YP_001580414		MMS	-	-	2
154		Burkholderia phymatum STM815	YP_001857006		MMS	-	3	1
155		Burkholderia phytofirmans PsJN	YP_001896593		MMS	-	-	1
156		Burkholderia pseudomallei K96243	YP_109085		MMS	-	-	1
157		Burkholderia sp. 383 (Burkholderia lata)	YP_368426		MMS	-	3	1
158		Burkholderia thailandensis E264	YP_442200		MMS	-	1	1
159		Burkholderia vietnamiensis G4	YP_001118837		MMS	-	-	1
160		Burkholderia xenovorans LB400	YP_559991		MMS	-	1	1
161		Chromobacterium violaceum ATCC 12472	NP_903343		YLS	-	-	-
162		Cupriavidus taiwanensis LMG 19424	YP_002004848		LMS	-	3	1
163		Dechloromonas aromatica RCB	YP_286264		YLS	-	3	-
164		Delftia acidovorans SPH-1	YP_001566357		LFS	-	2	-
165		Herminiimonas arsenicoxydans	YP_001098951		YLS	-	-	-
166		Janthinobacterium sp. Marseille	YP_001352283		YLS	-	2	-
167		Leptothrix cholodnii SP-6	YP_001789723		HFT	-	3	-
168		Methylibium petroleiphilum PM1	YP_001020302		LFS	-	1	-
169		Methylobacillus flagellatus KT	YP_546440		HLS	-	2	-
170		Neisseria gonorrhoeae FA 1090	YP_207340		YLS	-	-	-
171		Neisseria meningitidis MC58	NP_273634		YLS	-	-	-
172		Nitrosomonas europaea ATCC 19718	NP_841707		YLS	-	3	-
173		Nitrosomonas eutropha C91	YP_746685		YLS	-	2	-
174		Nitrosospira multiformis ATCC 25196	YP_411271		YLS	-	-	-
175		Polaromonas naphthalenivorans CJ2	YP_981698		LFS	-	2	-
176		Polaromonas sp. JS666	YP_548526		LFS	-	4	-
177		Polynucleobacter necessarius subsp. asymbioticus QLW-P1DMWA-1	YP_001155303		LLA	-	-	-
178		Ralstonia eutropha JMP134	YP_296743		LMS	-	7	1
179		Cupriavidus metallidurans CH34	YP_582905		LMS	-	-	1
180		Ralstonia pickettii 12J	YP_001898388		LLS	-	-	1
181		Ralstonia solanacearum GMI1000	NP_519056		LLS	-	-	1
182		Rhodoferax ferrireducens T118	YP_522668		LFS	-	1	-
183		Thiobacillus denitrificans ATCC 25259	YP_316133		HFS	-	2	-
184		Verminephrobacter eiseniae EF01-2	YP_998666		LFS	-	-	-
185	Chlamydiae	Candidatus Protochlamydia amoebophila UWE25	YP_007655		YLS	-	-	-
186		Chlamydia muridarum str. Nigg	NP_296675		YLS	-	-	-
187		Chlamydia trachomatis D/UW-3/CX	NP_219529		YLS	-	-	-
188		Chlamydophila abortus S26/3	YP_220024		YLS	-	-	-
189		Chlamydophila caviae GPIC	NP_829520		HLS	-	-	-
190		Chlamydophila felis Fe/C-56	YP_515272		HLS	-	-	-
191		Chlamydophila pneumoniae CWL029	NP_224325		YLS	-	-	-
192	Chlorobi	Chlorobaculum parvum NCIB 8327	YP_001998715		FMT	-	1	-
193		Chlorobium chlorochromatii CaD3	YP_379111		FLT	-	-	-
194		Chlorobium limicola DSM 245	YP_001943435		FPT	-	1	-
195		Chlorobium phaeobacteroides DSM 266	YP_001959706		FLT	-	1	-
196		Chlorobium phaeovibrioides DSM 265	YP_001130449		FPT	-	-	-
197		Chlorobium tepidum TLS	NP_662055		FMT	-	1	-
198		Chloroherpeton thalassium ATCC 35110	YP_001997358		FFT	-	4	1
199		Chlorobium luteolum DSM 273	YP_374873		FPT	-	-	-
200		Pelodictyon phaeoclathratiforme BU-1	YP_002018357		FLS	-	-	-
201		Prosthecochloris aestuarii DSM 271	YP_002015703		FMT	-	1	-
202	Chloroflexi	Chloroflexus aurantiacus J-10-fl	YP_001633988		LLT	-	-	-
203		Dehalococcoides ethenogenes (Dehalococcoides mccartyi 195)	YP_181086		LLS	-	-	-
204		Dehalococcoides sp. BAV1 (Dehalococcoides mccartyi BAV1)	YP_001213782		LLS	-	-	-
205		Dehalococcoides sp. CBDB1 (Dehalococcoides mccartyi CBDB1)	YP_307428		LLS	-	-	-
206		Herpetosiphon aurantiacus DSM 785	YP_001545748		LMT	-	-	-
207		Roseiflexus castenholzii DSM 13941	YP_001431446		LMT	-	-	-
208		Roseiflexus sp. RS-1	YP_001277991		LMT	-	-	-
209	Crenarchaeota	Aeropyrum pernix	-		-	-	-	0*
210		Caldivirga maquilingensis	-		-	-	-	0*
211		Cenarchaeum symbiosum	-		-	-	2	-
212		Desulfurococcus kamchatkensis	-		-	-	-	0*
213		Hyperthermus butylicus	-		-	-	-	0*
214		Ignicoccus hospitalis	-		-	-	-	0*
215		Metallosphaera sedula	-		-	-	-	0*
216		Nitrosopumilus maritimus	-		-	-	4	-
217		Pyrobaculum aerophilum	-		-	-	-	0*
218		Pyrobaculum arsenaticum	-		-	-	-	0*
219		Pyrobaculum calidifontis	-		-	-	-	0*
220		Pyrobaculum islandicum	-		-	-	-	0*
221		Staphylothermus marinus	-		-	-	-	0*
222		Sulfolobus acidocaldarius	-		-	-	-	0*
223		Sulfolobus solfataricus	-		-	-	-	0*
224		Sulfolobus tokodaii	-		-	-	-	0*
225		Thermofilum pendens	-		-	-	-	0*
226		Thermoproteus neutrophilus	-		-	-	-	0*
227	Cyanobacteria	Acaryochloris marina MBIC11017	YP_001518405		LFT	-	8	-
228		Anabaena variabilis ATCC 29413	YP_322329		LMS	-	5	-
229		Cyanothece sp. ATCC 51142	YP_001803651		LLT	-	3	-
230		Cyanothece sp. PCC 7424	YP_002376199		LMT	-	3	-
231		Cyanothece sp. PCC 8801	YP_002371191		LLT	-	3	-
232		Gloeobacter violaceus PCC 7421	NP_923835		LLT	-	1	1
233		Microcystis aeruginosa NIES-843	YP_001657758		LMT	-	1	-
234		Nostoc punctiforme PCC 73102	YP_001869066		LMS	-	8	-
235		Nostoc sp. PCC 7120	NP_487922		LMS	-	6	-
236		Prochlorococcus marinus subsp. marinus str. CCMP1375	NP_875745		MMT	-	-	-
237		Synechococcus elongatus PCC 6301	YP_172573		YLS	-	2	-
238		Synechococcus sp. CC9311	YP_729989		LMS	-	1	-
239		Synechococcus sp. CC9605	YP_381213		LMS	-	1	-
240		Synechococcus sp. CC9902	YP_377510		LMS	-	-	-
241		Synechococcus sp. JA-3-3Ab	YP_475192		LLT	-	1	-
242		Synechococcus sp. PCC 7002	YP_001735640		LMT	-	1	-
243		Synechococcus sp. RCC307	YP_001227983		LMT	-	-	-
244		Synechococcus sp. WH 7803	YP_001225447		LMT	-	-	-
245		Synechococcus sp. WH 8102	NP_897703		LMS	-	-	-
246		Synechocystis sp. PCC 6803	YP_005650220		LMT	-	3	-
247		Thermosynechococcus elongatus BP-1	NP_682401		YVT	-	2	-
248		Trichodesmium erythraeum IMS101	YP_721687		LLT	-	13	-
249	Deinococcus/ Thermus	Deinococcus geothermalis DSM 11300	YP_604950		LLT	-	1	-
250		Deinococcus radiodurans R1	NP_295734		LFT	-	-	-
251		Thermus thermophilus HB27	YP_004645		LLS	-	1	-
252	Deltaproteobacteria	Anaeromyxobacter dehalogenans 2CP-C	YP_465121		LTS	-	1	-
253		Anaeromyxobacter sp. Fw109-5	YP_001379131		LTS	-	1	-
254		Anaeromyxobacter sp. K	YP_002134323		LTS	-	-	-
255		Bdellovibrio bacteriovorus HD100	NP_968967		YLS	-	4	-
256		Desulfatibacillum alkenivorans AK-01	YP_002433792		FLG	-	8	1
257		Desulfococcus oleovorans Hxd3	YP_001530187		LLT	-	-	1
258		Desulfotalea psychrophila LSv54	YP_066539		FLT	-	1	-
259		Desulfovibrio desulfuricans (Desulfovibrio alaskensis G20)	YP_387592		LMA	-	-	1
260		Desulfovibrio vulgaris str. Hildenborough	YP_010057		MMA	-	-	1
261		Geobacter bemidjiensis Bem	YP_002140217		LTT	-	1	-
262		Geobacter lovleyi SZ	YP_001952687		LTT	-	2	-
263		Geobacter metallireducens GS-15	YP_006721823		LTS	-	2	-
264		Geobacter sulfurreducens PCA	NP_951703		LTT	-	-	-
265		Geobacter uraniireducens Rf4	YP_001232486		LTT	-	1	1
266		Lawsonia intracellularis N343	YP_007365310		MLS	-	-	-
267		Myxococcus xanthus DK 1622	YP_631741		LMT	-	12	-
268		Pelobacter carbinolicus DSM 2380	YP_006717973		LMT	-	1	-
269		Pelobacter propionicus DSM 2379	YP_900778		MTS	-	-	-
270		Sorangium cellulosum So ce56	YP_001615079		LLT	-	19	-
271		Syntrophobacter fumaroxidans MPOB	YP_847151	YP_847109	LTT	-	6	-
272		Syntrophus aciditrophicus SB	YP_462373		LLT	-	3	-
273	Dictyoglomi	Dictyoglomus thermophilum H-6-12	YP_002251243		LLS	-	1	-
274		Dictyoglomus turgidum DSM 6724	YP_002353422		LLS	-	1	-
275	Elusimicrobia	Elusimicrobium minutum Pei191	YP_001875632		YTS	-	-	-
276		Uncultured Termite group 1 bacterium phylotype Rs-D17	YP_001955963		YMS	-	-	-
277	Epsilonproteobacteria	Arcobacter butzleri RM4018	YP_001490913		FPL	-	1	-
278		Campylobacter concisus 13826	YP_001466985		FLT	-	-	-
279		Campylobacter curvus 525.92	YP_001408553		FLT	-	-	-
280		Campylobacter fetus subsp. fetus 82-40	YP_892199		YLS	-	-	-
281		Campylobacter hominis ATCC BAA-381	YP_001406148		FPT	-	-	-
282		Campylobacter jejuni subsp. jejuni NCTC 11168 = ATCC 700819	YP_002344131		FLS	-	-	-
283		Helicobacter acinonychis str. Sheeba	YP_665053		FLS	-	-	-
284		Helicobacter hepaticus ATCC 51449	NP_860467		FLS	-	-	-
285		Helicobacter pylori 26695	YP_006935064		FLS	-	-	-
286		Nitratiruptor sp. SB155-2	YP_001356965		FTT	-	-	-
287		Sulfurimonas denitrificans DSM 1251	YP_392970		FLT	-	1	-
288		Sulfurovum sp. NBC37-1	YP_001357688		FLS	-	1	-
289		Wolinella succinogenes DSM 1740	NP_906785		FLL	-	1	-
290	Euryarchaeaota	Archaeoglobus fulgidus	-		-	-	-	0*
291		Candidatus Methanoregula boonei	-		-	-	-	0*
292		Haloarcula marismortui	-		-	-	-	0*
293		Halobacterium sp. NRC-1	-		-	-	-	0*
294		Haloquadratum walsbyi	-		-	-	-	0*
295		Methanobrevibacter smithii	-		-	-	-	0*
296		Methanocaldococcus jannaschii	-		-	-	-	0*
297		Methanococcoides burtonii	-		-	-	-	0*
298		Methanococcus aeolicus	-		-	-	-	0*
299		Methanococcus maripaludis	-		-	-	-	0*
300		Methanococcus vannielii	-		-	-	-	0*
301		Methanocorpusculum labreanum	-		-	-	-	0*
302		Methanoculleus marisnigri	-		-	-	-	-
303		Methanopyrus kandleri	-		-	-	0*	0*
304		Methanosaeta thermophila	-		-	-	-	0*
305		Methanosarcina acetivorans	-		-	-	1	0*
306		Methanosarcina barkeri	-		-	-	-	0*
307		Methanosarcina mazei	-		-	-	-	0*
308		Methanosphaera stadtmanae	-		-	-	0*	0*
309		Methanospirillum hungatei	-		-	-	-	0*
310		Methanothermobacter thermautotrophicus	-		-	-	0*	0*
311		Natronomonas pharaonis	-		-	-	-	0*
312		Picrophilus torridus	-		-	-	-	-
313		Pyrococcus abyssi	-		-	-	-	0*
314		Pyrococcus furiosus	-		-	-	-	0*
315		Pyrococcus horikoshii	-		-	-	-	0*
316		Thermococcus kodakarensis	-		-	-	-	0*
317		Thermococcus onnurineus	-		-	-	-	0*
318		Thermoplasma acidophilum	-		-	-	-	-
319		Thermoplasma volcanium	-		-	-	-	-
320		Uncultured methanogenic archaeon RC-I	-		-	-	-	0*
321	Firmicutes	Alkaliphilus metalliredigens QYMF	YP_001320553		YLS	-	-	-
322		Alkaliphilus oremlandii OhILAs	YP_001513007		YLS	-	-	-
323		Anoxybacillus flavithermus WK1	YP_002316106		LLC	-	-	-
324		Bacillus amyloliquefaciens CC178	YP_008726906		LVC	-	-	-
325		Bacillus anthracis str. 'Ames Ancestor'	YP_020618		LMC	-	-	-
326		Bacillus cereus ATCC 14579	NP_833560		LMC	-	-	-
327		Bacillus clausii KSM-K16	YP_175785		MLC	-	-	-
328		Bacillus halodurans C-125	NP_243345		LMC	-	-	-
329		Bacillus licheniformis DSM 13 = ATCC 14580	YP_006713199		LVC	-	-	-
330		Bacillus pumilus SAFR-032	YP_001486744		LVC	-	-	-
331		Bacillus subtilis subsp. subtilis str. 168	NP_389485		LVC	-	-	-
332		Bacillus thuringiensis serovar konkukian str. 97-27	YP_037902		LMC	-	-	-
333		Bacillus weihenstephanensis KBAB4	YP_001646463		LMC	-	-	-
334		Caldicellulosiruptor saccharolyticus DSM 8903	YP_001180927		YLT	-	1	-
335		Candidatus Desulforudis audaxviator MP104C	YP_001716826		LLC	-	-	-
336		Carboxydothermus hydrogenoformans Z-2901	YP_360262		MLS	-	-	-
337		Clostridium acetobutylicum ATCC 824	NP_348384		FLG	-	-	1
338		Clostridium beijerinckii NCIMB 8052	YP_001308317		FLG	-	-	-
339		Clostridium botulinum A str. ATCC 3502	YP_001254944		FLG	-	-	-
340		Peptoclostridium difficile 630	YP_001087750		YLT	-	-	-
341		Clostridium kluyveri DSM 555	YP_001394795		YLG	-	-	-
342		Clostridium novyi NT	YP_878282		FLG	-	-	1
343		Clostridium perfringens str. 13	NP_562625		FLG	-	-	1
344		Clostridium phytofermentans (Lachnoclostridium phytofermentans ISDg)	YP_001559505		YLT	-	-	-
345		Clostridium tetani E88	NP_781881		FLG	-	-	1
346		Ruminiclostridium thermocellum ATCC 27405	YP_001037194		YLS	-	-	-
347		Coprothermobacter proteolyticus DSM 5265	YP_002247050		ALS	-	-	-
348		Desulfitobacterium hafniense DCB-2	YP_002460209		LLS	-	-	-
349		Desulfotomaculum reducens MI-1	YP_001113393		MMC	-	1	-
350		Enterococcus faecalis V583	NP_815581		LLD	-	-	-
351		Exiguobacterium sibiricum 255-15	YP_001814367		ALT	-	-	-
352		Finegoldia magna ATCC 29328	YP_001691837		FMS	-	-	-
353		Geobacillus kaustophilus HTA426	YP_147054		LLC	-	-	-
354		Geobacillus thermodenitrificans NG80-2	YP_001125175		LLC	-	-	-
355		Heliobacterium modesticaldum Ice1	YP_001680753		LLT	-	-	-
356		Lactobacillus acidophilus NCFM	YP_194148		ITA	-	-	-
357		Lactobacillus brevis ATCC 367	YP_795106		LLD	-	-	-
358		Lactobacillus casei ATCC 334	YP_806814		LMD	-	-	-
359		Lactobacillus delbrueckii subsp. bulgaricus ATCC 11842 = JCM 1002	YP_619226		ITA	-	-	-
360		Lactobacillus fermentum IFO 3956	YP_001844037		LMD	-	-	-
361		Lactobacillus gasseri ATCC 33323 = JCM 1131	YP_814617		ITA	-	-	-
362		Lactobacillus helveticus DPC 4571	YP_001577660		ITA	-	-	-
363		Lactobacillus johnsonii NCC 533	NP_965315		ITA	-	-	-
364		Lactobacillus plantarum WCFS1	YP_004889464		LLD	-	-	-
365		Lactobacillus reuteri DSM 20016	YP_001271745		LMD	-	-	-
366		Lactobacillus sakei subsp. sakei 23K	YP_395333		LLD	-	-	-
367		Lactobacillus salivarius UCC118	YP_535526		LLD	-	-	-
368		Lactococcus lactis subsp. lactis Il1403	NP_267720		LLD	-	-	-
369		Leuconostoc citreum KM20	YP_001728480		LLD	-	-	-
370		Leuconostoc mesenteroides subsp. mesenteroides ATCC 8293	YP_818943		LLD	-	-	-
371		Listeria innocua Clip11262	NP_471240		LMD	-	-	-
372		Listeria monocytogenes EGD-e	NP_465317		LMD	-	-	-
373		Listeria welshimeri serovar 6b str. SLCC5334	YP_850008		LMD	-	-	-
374		Lysinibacillus sphaericus C3-41	YP_001697260		LMC	-	-	-
375		Moorella thermoacetica ATCC 39073	YP_429828		LMS	-	-	-
376		Natranaerobius thermophilus JW/NM-WN-LF	YP_001917543		FVT	-	2	-
377		Oceanobacillus iheyensis HTE831	NP_692457		LMC	-	-	-
378		Oenococcus oeni PSU-1	YP_810392		LVD	-	-	-
379		Pediococcus pentosaceus ATCC 25745	YP_804351		LVD	-	-	-
380		Pelotomaculum thermopropionicum SI	YP_001212269		LMC	-	2	-
381		Staphylococcus aureus subsp. aureus N315	NP_374356		LMC	-	-	-
382		Staphylococcus epidermidis ATCC 12228	NP_764470		LMC	-	-	-
383		Staphylococcus haemolyticus JCSC1435	YP_253589		LMC	-	-	-
384		Staphylococcus saprophyticus subsp. saprophyticus ATCC 15305	YP_301617		LMC	-	-	-
385		Streptococcus agalactiae 2603V/R	NP_688352		LLD	-	-	-
386		Streptococcus equi subsp. zooepidemicus MGCS10565	YP_002123475		LLD	-	-	-
387		Streptococcus gordonii str. Challis substr. CH1	YP_001450596		LLD	-	-	-
388		Streptococcus mutans UA159	NP_721277		LLD	-	-	-
389		Streptococcus pneumoniae 670-6B	YP_003879703		LLD	-	-	-
390		Streptococcus pyogenes M1 GAS	NP_269056		LLD	-	-	-
391		Streptococcus sanguinis SK36	YP_001035251		LLD	-	-	-
392		Streptococcus suis 05ZYH33	YP_001198186		LLD	-	-	-
393		Streptococcus thermophilus CNRZ1066	YP_141770		LLD	-	-	-
394		Symbiobacterium thermophilum IAM 14863	YP_075299		LMS	-	-	-
395		Syntrophomonas wolfei subsp. wolfei str. Goettingen G311	YP_754168		YMS	-	1	-
396		Thermoanaerobacter pseudethanolicus ATCC 33223	YP_001665263		YLG	-	-	-
397		Thermoanaerobacter sp. X514	YP_001663331		YLG	-	-	-
398		Thermoanaerobacter tengcongensis (Caldanaerobacter subterraneus subsp. tengcongensis MB4)	NP_623076		YLS	-	-	-
399	Gammaproteobacteria	Acidithiobacillus ferrooxidans ATCC 53993	YP_002220876		YLS	-	-	-
400		Acinetobacter baumannii ATCC 17978	YP_001086161		YMS	-	2	-
401		Acinetobacter sp. ADP1	YP_047806		YMS	-	1	-
402		Actinobacillus pleuropneumoniae serovar 5b str. L20	YP_001054477		YLS	1	-	-
403		Actinobacillus succinogenes 130Z	YP_001343828		YLS	1	-	-
404		Aeromonas hydrophila subsp. hydrophila ATCC 7966	YP_855210		YLS	1	-	1
405		Aeromonas salmonicida subsp. salmonicida A449	YP_001140579		YLS	1	-	1
406		Alcanivorax borkumensis SK2	YP_692520		YLS	-	2	-
407		Aliivibrio salmonicida LFI1238	YP_002262170		YLS	1	-	1
408		Alkalilimnicola ehrlichei (Alkalilimnicola ehrlichii MLHE-1)	YP_741730		YLS	-	1	-
409		Alteromonas macleodii str. 'Deep ecotype'	YP_008549683		YLS	1	2	-
410		Baumannia cicadellinicola str. Hc	YP_588653		YLS	-	-	-
411		Buchnera aphidicola str. APS	NP_240213		YLS	-	-	-
412		Candidatus Blochmannia floridanus	NP_878478		YLS	-	-	-
413		Candidatus Blochmannia pennsylvanicus str. BPEN	YP_277692		YLS	-	-	-
414		Candidatus Carsonella ruddii	-		-	-	-	-
415		Candidatus Ruthia magnifica str. Cm	YP_903528		YLS	-	-	-
416		Candidatus Vesicomyosocius okutanii HA	YP_001219114		YLS	-	-	-
417		Cellvibrio japonicus Ueda107	YP_001981924		YLS	1	3	-
418		Chromohalobacter salexigens DSM 304	YP_575057		YLS	-	-	-
419		Citrobacter koseri ATCC BAA-895	YP_001455439		YLS	1	-	-
420		Colwellia psychrerythraea 34H	YP_270722		YLS	-	-	-
421		Coxiella burnetii RSA 331	YP_001596373		HLT	-	1	-
422		Dichelobacter nodosus VCS1703A	YP_001209897		YLS	-	-	-
423		Cronobacter sakazakii ATCC BAA-894	YP_001436767		YLS	1	-	-
424		Enterobacter sp. 638	YP_001177803		YLS	1	-	-
425		Erwinia carotovora (Pectobacterium atrosepticum SCRI1043)	YP_051446		YLS	1	-	1
426		Erwinia tasmaniensis Et1/99	YP_001908575		YLS	1	-	-
427		Escherichia coli str. K-12 substr. MG1655	NP_417098		YLS	1	-	-
428		Escherichia coli O127:H6 str. E2348/69	YP_002330388		YLS	1	-	-
429		Escherichia fergusonii ATCC 35469	YP_002381665		YLS	1	-	-
430		Francisella novicida (Francisella tularensis subsp. novicida U112)	YP_899178		YLS	-	-	-
431		Francisella philomiragia subsp. philomiragia ATCC 25017	YP_001677777		YLS	-	-	-
432		Francisella tularensis subsp. tularensis SCHU S4	YP_169218		YLS	-	-	-
433		Haemophilus ducreyi 35000HP	NP_874278		YLS	1	-	-
434		Haemophilus influenzae Rd KW20	NP_438371		YLS	1	-	-
435		Haemophilus somnus 129PT+B309:B354	YP_718503		YLS	1	-	-
436		Hahella chejuensis KCTC 2396	YP_433043		YLS	1	4	-
437		Halorhodospira halophila SL1	YP_001002117		HLS	-	-	-
438		Idiomarina loihiensis GSL 199	YP_008035232		YLS	-	-	-
439		Klebsiella pneumoniae 342	YP_002237054		YLS	1	-	-
440		Klebsiella pneumoniae subsp. pneumoniae MGH 78578	YP_001336566		YLS	1	-	-
441		Legionella pneumophila subsp. pneumophila str. Philadelphia 1	YP_094440		YLS	-	5	-
442		Mannheimia succiniciproducens MBEL55E	YP_087634		YLS	1	-	-
443		Marinobacter aquaeolei (Marinobacter hydrocarbonoclasticus VT8)	YP_959543		YLS	1	1	-
444		Marinomonas sp. MWYL1	YP_001342604		YLS	-	1	1
445		Methylococcus capsulatus str. Bath	YP_112925		LMS	-	-	-
446		Nitrosococcus oceani ATCC 19707	YP_344246		YLS	-	1	-
447		Pasteurella multocida subsp. multocida str. Pm70	NP_246235		YLS	1	-	-
448		Photobacterium profundum SS9	YP_131169		YLS	1	-	1
449		Photorhabdus luminescens subsp. laumondii TTO1	NP_928570		YLS	1	-	-
450		Proteus mirabilis HI4320	YP_002150157		YLS	1	-	1
451		Pseudoalteromonas atlantica T6c	YP_661155		YLS	-	2	-
452		Pseudoalteromonas haloplanktis TAC125	YP_339467		YMS	-	-	-
453		Pseudomonas aeruginosa PAO1	NP_252432		YLS	1	1	-
454		Pseudomonas entomophila L48	YP_609729		YLS	1	-	-
455		Pseudomonas fluorescens (Pseudomonas protegens Pf-5)	YP_258227		YLS	1	-	-
456		Pseudomonas mendocina ymp	YP_001188883		YLS	1	1	-
457		Pseudomonas putida KT2440	NP_743622		YLS	1	-	-
458		Pseudomonas stutzeri A1501	YP_001171730		YLS	1	1	-
459		Pseudomonas syringae pv. tomato str. DC3000	NP_791301		YLS	1	-	-
460		Psychrobacter arcticus 273-4	YP_265298		YMS	-	-	-
461		Psychrobacter cryohalolentis K5	YP_581581		YMS	-	1	-
462		Psychrobacter sp. PRwf-1	YP_001279111		YLS	-	-	-
463		Psychromonas ingrahamii 37	YP_944650		YLS	1	-	-
464		Saccharophagus degradans 2-40	YP_526679		YMS	1	3	-
465		Salmonella enterica subsp. enterica serovar Paratyphi A str. ATCC 9150	YP_151714		YLS	1	-	-
466		Salmonella enterica subsp. enterica serovar Typhi str. CT18	NP_457144		YLS	1	-	-
467		Salmonella enterica subsp. enterica serovar Typhimurium str. LT2	NP_461604		YLS	1	-	-
468		Serratia proteamaculans 568	YP_001477088		YLS	-	-	-
469		Shewanella amazonensis SB2B	YP_926768		YLS	1	1	-
470		Shewanella baltica OS155	YP_001049599		YLS	-	1	1
471		Shewanella denitrificans OS217	YP_563754		YLS	-	1	-
472		Shewanella frigidimarina NCIMB 400	YP_751596		YLS	1	1	1
473		Shewanella halifaxensis HAW-EB4	YP_001673327		YLS	1	1	1
474		Shewanella loihica PV-4	YP_001093195		YLS	1	1	1
475		Shewanella oneidensis MR-1	NP_716979		YLS	1	1	1
476		Shewanella pealeana ATCC 700345	YP_001500913		YLS	1	1	1
477		Shewanella piezotolerans WP3	YP_002313035		YLS	1	1	1
478		Shewanella putrefaciens CN-32	YP_001182697		YLS	1	1	1
479		Shewanella sediminis HAW-EB3	YP_001472900		YLS	1	1	1
480		Shewanella sp. ANA-3	YP_870646		YLS	1	1	1
481		Shewanella sp. MR-4	YP_734964		YLS	1	1	1
482		Shewanella sp. MR-7	YP_738959		YLS	1	1	1
483		Shewanella sp. W3-18-1	YP_964365		YLS	1	1	1
484		Shewanella woodyi ATCC 51908	YP_001759643		YLS	1	1	-
485		Shigella boydii Sb227	YP_409098		YLS	1	-	-
486		Shigella dysenteriae Sd197	YP_404315		YLS	1	-	-
487		Shigella flexneri 2a str. 301	NP_708455		YLS	1	-	-
488		Shigella sonnei Ss046	YP_311616		YLS	1	-	-
489		Sodalis glossinidius str. 'morsitans'	YP_454228		YLS	1	-	-
490		Stenotrophomonas maltophilia K279a	YP_001971231		HLS	-	1	-
491		Thiomicrospira crunogena XCL-2	YP_390919		YLS	-	-	-
492		Vibrio cholerae O1 biovar El Tor str. N16961	NP_230214		YLS	1	-	-
493		Vibrio fischeri ES114	YP_203934		YLS	1	-	-
494		Vibrio harveyi (Vibrio campbellii ATCC BAA-1116)	YP_008527410		YLS	-	-	1
495		Vibrio parahaemolyticus RIMD 2210633	NP_798910		YLS	1	-	1
496		Vibrio splendidus (Vibrio tasmaniensis LGP32)	YP_002418138		YLS	1	-	-
497		Vibrio vulnificus CMCP6	NP_760509		YLS	1	-	-
498		Wigglesworthia glossinidia	-		-	-	-	-
499		Xanthomonas axonopodis pv. citri str. 306	NP_641629		YLS	-	-	-
500		Xanthomonas campestris pv. campestris str. ATCC 33913	NP_636575		YLS	-	-	-
501		Xanthomonas oryzae pv. oryzae KACC 10331	YP_199966		YFS	-	-	-
502		Xylella fastidiosa 9a5c	NP_297402		YLS	-	-	-
503		Yersinia enterocolitica subsp. enterocolitica 8081	YP_001005183		YLS	-	-	2
504		Yersinia pestis CO92	YP_002348189		YLS	1	-	1
505		Yersinia pseudotuberculosis IP 32953	YP_069377		YLS	1	-	1
506	Other archaea	Candidatus Korarchaeum cryptofilum	-		-	-	-	0*
507		Nanoarchaeum equitans	-		-	-	-	-
508	Acidobacteria	Candidatus Koribacter versatilis Ellin345	YP_591950		VLS	-	4	1
509		Candidatus Solibacter usitatus Ellin6076	YP_823843		LLS	-	3	1
510	Fusobacteria	Fusobacterium nucleatum subsp. nucleatum ATCC 25586	NP_603190		YTS	-	1	-
511	Planctomycetes	Rhodopirellula baltica SH 1	NP_870725		LLT	-	3	1
512	Nitrospirae	Thermodesulfovibrio yellowstonii DSM 11347	YP_002248661		LLS	-	3	-
513	Spirochaetes	Borrelia afzelii PKo	YP_005592908		FLS	-	-	1
514		Borrelia burgdorferi B31	NP_212832		FLS	-	-	1
515		Borrelia duttonii (Borrelia duttonii Ly)	YP_002222335		FVS	-	-	1
516		Borrelia garinii PBi	YP_073140		FLS	-	-	1
517		Borrelia hermsii HS1	YP_001884116		FVS	-	-	1
518		Borrelia recurrentis A1	YP_002223144		FVS	-	-	1
519		Borrelia turicatae 91E135	YP_945684		FVS	-	-	1
520		Leptospira biflexa serovar Patoc strain 'Patoc 1 (Ames)'	YP_001962699		LLS	-	25	-
521		Leptospira borgpetersenii serovar Hardjo-bovis str. L550	YP_798040		LTS	-	9	-
522		Leptospira interrogans serovar Lai str. 56601	NP_712569		LTS	-	18	-
523		Treponema denticola ATCC 35405	NP_971494		YVT	-	9	-
524		Treponema pallidum subsp. pallidum str. Nichols	YP_008091731		YVT	-	1	-
525	Tenericutes	Acholeplasma laidlawii PG-8A	YP_001621163		LLS	-	1	-
526		Aster yellows witches'-broom phytoplasma AYWB	YP_456503		LLS	-	-	-
527		Candidatus Phytoplasma australiense	YP_001799133		LLS	-	-	-
528		Candidatus Phytoplasma mali	YP_002004467		LLS	-	-	-
529		Mesoplasma florum L1	YP_053782		LTS	-	-	-
530		Mycoplasma agalactiae PG2	YP_001256765		LVS	-	-	-
531		Mycoplasma arthritidis 158L3-1	YP_001999858		LLS	-	-	-
532		Mycoplasma capricolum subsp. capricolum ATCC 27343	YP_424516		LTT	-	-	-
533		Mycoplasma gallisepticum str. R(high)	YP_005880185		LLS	-	-	-
534		Mycoplasma genitalium G37	NP_073115		LLT	-	-	-
535		Mycoplasma hyopneumoniae 232	YP_115609		ALS	-	-	-
536		Mycoplasma mobile 163K	YP_016126		LLS	-	-	-
537		Mycoplasma mycoides subsp. mycoides SC str. PG1	NP_975413		LTT	-	-	-
538		Mycoplasma penetrans HF-2	NP_757489		LLT	-	-	-
539		Mycoplasma pneumoniae M129	NP_110348		LLT	-	-	-
540		Mycoplasma pulmonis UAB CTIP	NP_326299		LVS	-	-	-
541		Mycoplasma synoviae 53	YP_278144		LVT	-	-	-
542		Onion yellows phytoplasma OY-M	NP_950723		LLS	-	-	-
543		Ureaplasma parvum serovar 3 str. ATCC 700970	NP_078406		LTT	-	-	-
544		Ureaplasma urealyticum serovar 10 str. ATCC 33699	YP_002285018		LTT	-	-	-
545	Thermotogae	Fervidobacterium nodosum Rt17-B1	YP_001410161		LTS	-	1	-
546		Petrotoga mobilis SJ95	YP_001567388		LPS	-	-	-
547		Thermosipho africanus TCF52B	YP_002333910		LTS	-	1	-
548		Thermosipho melanesiensis BI429	YP_001307022		LTS	-	1	-
549		Thermotoga lettingae TMO	YP_001469759		MTS	-	-	-
550		Thermotoga maritima MSB8	YP_008991337		LTS	-	-	-
551		Thermotoga petrophila RKU-1	YP_001244813		LTS	-	-	-
552		Thermotoga sp. RQ2	YP_001739259		LTS	-	-	-
553	Verrucomicrobia	Akkermansia muciniphila ATCC BAA-835	YP_001876868		LMT	-	-	-
554		Methylacidiphilum infernorum V4	YP_001939926		CPS	-	-	-
555		Opitutus terrae PB90-1	YP_001819980		YLT	-	4	-
	(a)	http://www.ncbi.nlm.nih.gov/Complete_Genomes/SignalCensus.html
	Ref	Interplay of heritage and habitat in the distribution of bacterial signal transduction systems" by Michael Y. Galperin, Roger Higdon, and Eugene Kolker, published in in Mol. BioSyst. 2010, 6: 721-728.
